# Supplementary material for: Oxidative stress-mediated mitochondrial fission promotes hepatic stellate cell activation via stimulating oxidative phosphorylation
Source: Cell Death Dis. 2022 Aug 6;13(8):689. doi: 10.1038/s41419-022-05088-x (PMC9357036; doi:10.1038/s41419-022-05088-x)
Supplement: Supplementary file 3 — Supplementary Table 1. [file 41419_2022_5088_MOESM3_ESM.xlsx]

## Sheet: Sheet1
Supplementary Table 1. Reagents
Reagent type	Designation	Source of reference	Identifiers	Additional information
Antibody	Fis1 Rabbit pAb	Abclonal	Cat.#: A5821	WB (1:500)
Antibody	Drp1 Rabbit mAb	Cell Signaling	Cat.#: 8570	WB (1:500)
Antibody	Mfn1 Rabbit pAb	Invitrogen	Cat.#: PA5-79665	WB (1:1000)
Antibody	Mfn2 Rabbit mAb	Cell Signaling	Cat.#: 9482	WB (1:1000)
Antibody	Mff Rabbit pAb	ProteinTech	Cat.#: 17090-1-AP	WB (1:1000)
Antibody	Grp75 Mouse mAb	Abcam	Cat.#: ab2799	WB (1:500)
Antibody	active Caspase 3 Rabbit mAb	Cell Signaling	Cat.#: 9664	IF (1:50)
Antibody	Tom70 Rabbit pAb	Abclonal	Cat.#: A4349	WB (1:500)
Antibody	α-Sma Rabbit mAb	HuaBio	Cat.#: ET1607-53	IHC (1:100)
Antibody	α-Sma Mouse mAb	Abbkine	Cat.#: ABM0052	WB (1:1000)
Antibody	α-Sma Rabbit mAb	Abcam	Cat.#: ab32575	IF (1:200)
Antibody	Col1a1 Rabbit mAb	Abcam	Cat.#: ab260043	WB (1:1000)
Antibody	Gfap Mouse mAb	ProteinTech	Cat.#: 60190-1-Ig	IHC (1:1000)
Antibody	Tom20 Rabbit mAb	HuaBio	Cat.#: ET1609-25	WB (1:1000)
Antibody	Tim17a Rabbit pAb	ProteinTech	Cat.#: 11189-1-AP	WB (1:500)
Antibody	Tim44 Rabbit pAb	Abclonal	Cat.#: A17446	WB (1:500)
Antibody	Nd5 Rabbit pAb	Abclonal	Cat.#: A8135	WB (1:200)
Antibody	Atp5a Mouse mAb	Santa Cruz	Cat.#: sc-136178	WB (1:500)
Antibody	Sdha Mouse mAb	Santa Cruz	Cat.#: sc-166909	WB (1:1000)
Antibody	β-Tubulin Mouse mAb	ZSGB-Bio	Cat.#: TA347065	WB (1:1000)
Antibody	Goat anti-Rabbit IgG H&L	Abcam	Cat.#: ab150081	IF (1:500)
Antibody	Goat anti-Mouse IgG H&L	Abcam	Cat.#: ab96880	IF (1:500)
Antibody	Donkey anti-Rabbit IgG (H+L)	Invitrogen	Cat.#: A32794	IF (1:1000)
Reagent	TGF-β1	PeproTech	Cat.#: 100-21C-10	5ng/mL
Reagent	Mdivi-1	Sigma Aldrich	Cat.#: M0199	20μM
Reagent	Mdivi-1	Enzo Life	Cat.#: BML-CM127	25/50 mg/kg
Reagent	MitoTracker Deep Red	ThermoFisher Scientific	Cat.#: M22426	50/200nM
Reagent	mitoquinone mesylate	MCE	Cat.#: HY-100116A	1/2μM
Reagent	Rotonone	Sigma Aldrich	Cat.#: R8875	13μM
Reagent	antimycin A	Sigma Aldrich	Cat.#: A8674	50nM
Reagent	Oligomycin A	Selleck	Cat.#: S1478	10μM
Reagent	Tempol	Selleck	Cat.#: S2910	2/4mM
Reagent	DCFH-DA	Yeasen	Cat.#: 50101ES01	10μM
Reagent	mitoSOX	ThermoFisher Scientific	Cat.#: M36008	5μM
Commercial assay or kit	TUNEL Bright Red Apoptosis Detection Kit	Vazyme	Cat.#: A113
Commercial assay or kit	Mitochondria Isolation Kit	ThermoFisher Scientific	Cat.#: 89874
Commercial assay or kit	Annexin V/647 apoptosis dectection kit	4A-Bio	Cat.#: FXP023a
Commercial assay or kit	Seahorse XF Cell Mito Stress Test Kit	Agilent	Cat.#: 103015-100
Commercial assay or kit	HiScript II 1st Strand cDNA Synthesis Kit	Vazyme	Cat.#: R211-01
Commercial assay or kit	ChamQ Universal SYBR qPCR Master Mix	Vazyme	Cat.#: Q711-02
