# Supplementary material for: Oxidative stress-mediated mitochondrial fission promotes hepatic stellate cell activation via stimulating oxidative phosphorylation
Source: Cell Death Dis. 2022 Aug 6;13(8):689. doi: 10.1038/s41419-022-05088-x (PMC9357036; doi:10.1038/s41419-022-05088-x)
Supplement: Supplementary file 4 — Supplementary Table 2. [file 41419_2022_5088_MOESM4_ESM.xlsx]

## Sheet: T1
Supplementary Table 2. Primer sequences
Genes	Forword sequences (5' to 3')	Reverse sequences (5' to 3')
Rat
col1a1	CGAGTCACACCGGAACTTGG	CCAATGTACTGCTGAGCGTG
α-sma	GTGGGGGACGAAGCGCAGAG	GGCCTTAGGGTTCAGCGGCG
fis1	GAATACGCCTGGTGCCTGGTTC	GAAGACATAATCCCGCTGCTCCTC
drp1	GAGAACTACCTTCCGCTGTATCGC	CACCATCTCCAATTCCACCACCTG
mfn1	CGTGGCAGCAGCAGAGAAGAG	CCTCCTCCGTGACCTCCTTGATC
mff	TACTCGTAGGGCATACCAGCAGATC	GATTAGAAGTGGCGGCAGCAGAC
mfn2	TCCACAGCCATTGCCAGTTCAC	CCGCACAGACACAGGAAGAAGG
Rps18	CGGACACGGACAGGATTGACAG	ATCGCTCCACCAACTAAGAACGG
pgc-1α	TGACCCTCCCTCACACCAAACCC	TTGCGACTGCGGTTGTGTATGG
Mouse
tgf-β1	ACCGCAACAACGCCATCTATGAG	GGCACTGCTTCCCGAATGTCTG
il6	CTTCTTGGGACTGATGCTGGTGAC	TCTGTTGGGAGTGGTATCCTCTGTG
R18s	TGGGAAGTACAGCCAGGTTC	GCAAAGGCCCAGAGACTCAT
